# Supplementary material for: Dnmt3b Deficiency in Myf5+-Brown Fat Precursor Cells Promotes Obesity in Female Mice
Source: Biomolecules. 2021 Jul 23;11(8):1087. doi: 10.3390/biom11081087 (PMC8393658; doi:10.3390/biom11081087)
Supplement: Supplementary file 1 [file biomolecules-11-01087-s001.zip]

Archive with 1 entries (1 files):
- biomolecules-1297474-SI.pdf
